# Supplementary material for: Effect of peer-led health professional-supported intervention on cardiovascular disease risk reduction among industrial workers of Pokhara, Nepal: A quasi-experimental study
Source: PLOS Glob Public Health. 2025 Aug 12;5(8):e0004639. doi: 10.1371/journal.pgph.0004639 (PMC12342279; doi:10.1371/journal.pgph.0004639)
Supplement: S1 Data — (XLSX) [file pgph.0004639.s001.xlsx]

## Sheet: S1 Data
Identitynumber	Types_Industires	SecondaryPhoneNumber	Type_particpants	Typeofparticipants	S2_Age	S3_Sex	S4_Ethinicity	Ethnicity_New	S5_Occupation	Latest_Occupation	Occupation	Ocu_Cat	S6_Education	Latest_Edu_cat	Edu_Cat	S7_income	Income_New	Income_Cat	S8_Maritalstatus	S9yearsofmarriage	@1stReadingSBP	@1stReadingDBP	@2ndReadingSBP	@2ndReadingDBP	Average_SBP	Average_DBP	BP_New_CAT	Heightcm	Weightinkg	Heightinmetersquare	BMI	E1Vigrousatwork	E2Vigorousdays	New_V_minutes	E3Vigorousminutes	E4moderateatwork	E5moderatedays	New_M_minutes	E6moderateminutes	E7traveloncycleandwork	E8daysoftravel	New_T_minutes	E9timeontravel	E10vigorousatrecreational	E11daysofvigorousatrecreational	New_V_R_minutes	E12timeofvigorousatrecreational	E13moderateatrecreational	E14daysofmoderateatrecreational
A26	1	#NULL!	0	Control group	36	Male	Brahmin/Chhetri	1	Driver, mason, carpenter, mechanic, machine operator	2	2	4	#NULL!	5	5	10000	1	2	Married	9	100	60	101	60	100.5	60	3	173	55	2.9929	18.3768	Ye	7	240	360	Yes	7	240	240	No	0	0	0	No	0	0	0	No	0
M49	1	#NULL!	0	Control group	36	Male	Brahmin/Chhetri	1	Driver, mason, carpenter, mechanic, machine operator	2	2	4	#NULL!	3	3	15000	2	3	Married	8	114	84	115	80	114.5	82	3	168.9	55	2.85272	19.2798	No	0	0	0	No	0	0	0	No	0	0	0	No	0	0	0	No	0
C20	1	#NULL!	0	Control group	36	Male	Madhesi	2	Driver, mason, carpenter, mechanic, machine operator	2	2	4	#NULL!	2	2	15000	2	3	Married	14	121	70	119	71	120	70.5	2	165.5	61	2.73903	22.2707	Ye	7	240	600	No	0	0	0	No	0	0	0	No	0	0	0	No	0
M43	1	#NULL!	0	Control group	36	Male	Janajati	2	Factory labourer, car cleaner	1	1	3	#NULL!	4	4	30000	3	4	Married	7	135	80	125	81	130	80.5	1	160	61	2.56	23.8281	No	0	0	0	No	0	0	0	No	0	0	0	No	0	0	0	No	0
C26	1	#NULL!	0	Control group	36	Male	Muslim	2	Driver, mason, carpenter, mechanic, machine operator	2	2	4	#NULL!	3	3	20000	2	3	Married	13	125	81	120	78	122.5	79.5	2	170	69	2.89	23.8754	No	0	0	0	Yes	7	240	720	Yes	7	30	30	No	0	0	0	No	0
C5	1	#NULL!	0	Control group	36	Male	Madhesi	2	Factory labourer, car cleaner	1	1	3	#NULL!	4	4	15000	2	3	Married	11	129	74	116	75	122.5	74.5	2	178	77	3.1684	24.3025	Ye	7	120	120	Yes	7	180	180	Yes	7	40	40	No	0	0	0	No	0
A25	1	#NULL!	0	Control group	36	Male	Brahmin/Chhetri	1	Driver, mason, carpenter, mechanic, machine operator	2	2	4	#NULL!	2	2	30000	3	4	Married	15	108	64	103	55	105.5	59.5	3	165.5	68	2.73903	24.8264	Ye	7	240	360	Yes	7	240	240	No	0	0	0	No	0	0	0	No	0
M40	1	#NULL!	0	Control group	36	Male	Janajati	2	Factory labourer, car cleaner	1	1	3	#NULL!	3	3	25000	3	4	Married	20	131	92	129	90	130	91	0	166	69	2.7556	25.0399	No	0	0	0	Yes	5	180	180	No	0	0	0	No	0	0	0	No	0
M62	1	#NULL!	0	Control group	36	Male	Brahmin/Chhetri	1	Directors, Managers, senior administrators	4	5	7	#NULL!	5	5	18000	2	3	Married	7	140	93	140	91	140	92	0	169	72	2.8561	25.2092	No	0	0	0	No	0	0	0	No	0	0	0	No	0	0	0	No	0
C12	1	#NULL!	0	Control group	36	Male	Brahmin/Chhetri	1	Driver, mason, carpenter, mechanic, machine operator	2	2	4	#NULL!	3	3	25000	3	4	Married	22	134	98	125	89	129.5	93.5	0	166	70	2.7556	25.4028	No	0	0	0	Yes	6	240	480	No	0	0	0	No	0	0	0	Yes	7
A24	1	#NULL!	0	Control group	36	Male	Janajati	2	Factory labourer, car cleaner	1	1	3	#NULL!	2	2	25000	3	4	Married	15	101	75	104	72	102.5	73.5	3	164	70	2.6896	26.0262	Ye	7	240	240	Yes	7	240	300	No	0	0	0	No	0	0	0	No	0
M35	1	#NULL!	0	Control group	36	Male	Brahmin/Chhetri	1	Clerk (receptionist), accountant, typist, farm owner, salesman	3	3	5	#NULL!	7	6	200000	5	7	Married	10	137	86	129	84	133	85	1	172	78	2.9584	26.3656	No	0	0	0	Yes	2	30	30	Yes	2	15	15	No	0	0	0	No	0
C22	1	#NULL!	0	Control group	36	Male	Brahmin/Chhetri	1	Driver, mason, carpenter, mechanic, machine operator	2	2	4	#NULL!	4	4	30000	3	4	Married	16	123	82	128	80	125.5	81	2	162	71	2.6244	27.0538	No	0	0	0	Yes	7	240	900	No	0	0	0	No	0	0	0	No	0
M42	1	#NULL!	0	Control group	36	Male	Dalit	2	Driver, mason, carpenter, mechanic, machine operator	2	2	4	#NULL!	2	2	40000	4	5	Married	12	114	73	115	72	114.5	72.5	3	163	72	2.6569	27.0993	No	0	0	0	No	0	0	0	No	0	0	0	No	0	0	0	No	0
M39	1	#NULL!	0	Control group	37	Male	Janajati	2	Factory labourer, car cleaner	1	1	3	#NULL!	2	2	18000	2	3	Married	10	128	74	121	76	124.5	75	2	164.1	61	2.69288	22.6523	No	0	0	0	Yes	5	180	180	No	0	0	0	No	0	0	0	No	0
C17	1	#NULL!	0	Control group	37	Male	Brahmin/Chhetri	1	Driver, mason, carpenter, mechanic, machine operator	2	2	4	#NULL!	4	4	15000	2	3	Married	13	143	94	130	91	136.5	92.5	0	161.5	65	2.60823	24.9212	No	0	0	0	Yes	7	240	360	No	0	0	0	No	0	0	0	No	0
M60	1	#NULL!	0	Control group	37	Female	Janajati	2	Clerk (receptionist), accountant, typist, farm owner, salesman	3	3	5	#NULL!	4	4	9000	1	2	Married	13	107	76	108	80	107.5	78	3	161.2	65	2.59854	25.014	No	0	0	0	No	0	0	0	No	0	0	0	No	0	0	0	No	0
C29	1	#NULL!	0	Control group	37	Male	Brahmin/Chhetri	1	Driver, mason, carpenter, mechanic, machine operator	2	2	4	#NULL!	4	4	12000	1	2	Married	13	125	77	120	75	122.5	76	2	155	77	2.4025	32.0499	No	0	0	0	No	0	0	0	No	0	0	0	No	0	0	0	No	0
M48	1	#NULL!	0	Control group	38	Male	Madhesi	2	Driver, mason, carpenter, mechanic, machine operator	2	2	4	#NULL!	2	2	12000	1	2	Married	12	139	78	134	94	136.5	86	1	169.5	55	2.87303	19.1436	No	0	0	0	No	0	0	0	No	0	0	0	No	0	0	0	No	0
C9	1	#NULL!	0	Control group	38	Male	Brahmin/Chhetri	1	Driver, mason, carpenter, mechanic, machine operator	2	2	4	#NULL!	3	3	30000	3	4	Married	10	102	69	99	72	100.5	70.5	3	176	66	3.0976	21.3068	No	0	0	0	Yes	6	240	480	No	0	0	0	No	0	0	0	No	0
M52	1	#NULL!	0	Control group	38	Male	Muslim	2	Driver, mason, carpenter, mechanic, machine operator	2	2	4	#NULL!	2	2	15000	2	3	Married	9	99	60	100	65	99.5	62.5	3	162.5	61	2.64062	23.1006	No	0	0	0	No	0	0	0	No	0	0	0	No	0	0	0	No	0
M59	1	#NULL!	0	Control group	38	Male	Brahmin/Chhetri	1	Factory labourer, car cleaner	1	1	3	#NULL!	5	5	12000	1	2	Married	8	164	107	156	97	160	102	0	177	74	3.1329	23.6203	No	0	0	0	Yes	3	20	20	No	0	0	0	No	0	0	0	No	0
M47	1	#NULL!	0	Control group	38	Male	Madhesi	2	Driver, mason, carpenter, mechanic, machine operator	2	2	4	#NULL!	2	2	25000	3	4	Married	10	111	77	110	80	110.5	78.5	3	146.5	51	2.14623	23.7627	No	0	0	0	No	0	0	0	No	0	0	0	No	0	0	0	No	0
M44	1	#NULL!	0	Control group	38	Male	Muslim	2	Driver, mason, carpenter, mechanic, machine operator	2	2	4	#NULL!	2	2	30000	3	4	Married	13	114	84	115	85	114.5	84.5	2	162.2	63	2.63088	23.9463	No	0	0	0	No	0	0	0	No	0	0	0	No	0	0	0	No	0
C14	1	#NULL!	0	Control group	38	Male	Brahmin/Chhetri	1	Directors, Managers, senior administrators	4	5	7	#NULL!	6	6	25000	3	4	Married	12	113	76	104	75	108.5	75.5	3	168	68	2.8224	24.093	No	0	0	0	Yes	6	240	480	No	0	0	0	No	0	0	0	No	0
A23	1	#NULL!	0	Control group	38	Female	Janajati	2	Factory labourer, car cleaner	1	1	3	#NULL!	2	2	25000	3	4	Married	8	127	75	128	80	127.5	77.5	2	170	78	2.89	26.9896	Ye	6	120	120	Yes	7	240	300	No	0	0	0	No	0	0	0	No	0
C13	1	#NULL!	0	Control group	38	Male	Janajati	2	Directors, Managers, senior administrators	4	5	7	#NULL!	4	4	50000	5	6	Married	12	119	82	117	87	118	84.5	2	167.5	79	2.80563	28.1577	No	0	0	0	Yes	6	240	480	No	0	0	0	No	0	0	0	No	0
M37	1	#NULL!	0	Control group	38	Female	Brahmin/Chhetri	1	Clerk (receptionist), accountant, typist, farm owner, salesman	3	3	5	#NULL!	4	4	40000	4	5	Married	23	158	107	160	107	159	107	0	151	78	2.2801	34.209	No	0	0	0	No	0	0	0	No	0	0	0	No	0	0	0	No	0
M56	1	#NULL!	0	Control group	39	Male	Muslim	2	Driver, mason, carpenter, mechanic, machine operator	2	2	4	#NULL!	2	2	5000	1	2	Married	12	115	75	110	76	112.5	75.5	3	161.5	48	2.60823	18.4033	No	0	0	0	Yes	4	30	30	No	0	0	0	No	0	0	0	No	0
M54	1	#NULL!	0	Control group	39	Male	Muslim	2	Factory labourer, car cleaner	1	1	3	#NULL!	3	3	13000	1	2	Married	14	110	72	100	75	105	73.5	3	167	52	2.7889	18.6453	No	0	0	0	Yes	5	25	25	No	0	0	0	No	0	0	0	No	0
C7	1	#NULL!	0	Control group	39	Male	Brahmin/Chhetri	1	Driver, mason, carpenter, mechanic, machine operator	2	2	4	#NULL!	2	2	30000	3	4	Married	9	106	82	102	71	104	76.5	3	161.5	51	2.60823	19.5535	Ye	6	240	600	Yes	7	240	280	Yes	6	15	15	No	0	0	0	No	0
C13	1	#NULL!	0	Control group	39	Male	Brahmin/Chhetri	1	Driver, mason, carpenter, mechanic, machine operator	2	2	4	#NULL!	4	4	20000	2	3	Married	14	115	70	112	68	113.5	69	3	171	59	2.9241	20.1771	No	0	0	0	Yes	6	240	540	Yes	6	20	20	Yes	2	60	60	No	0
C10	1	#NULL!	0	Control group	39	Male	Brahmin/Chhetri	1	Clerk (receptionist), accountant, typist, farm owner, salesman	3	3	5	#NULL!	5	5	35000	3	4	Married	14	113	67	116	68	114.5	67.5	3	175	70	3.0625	22.8571	No	0	0	0	Yes	6	240	480	Yes	6	20	20	Yes	6	90	90	No	0
C29	1	#NULL!	0	Control group	39	Male	Brahmin/Chhetri	1	Driver, mason, carpenter, mechanic, machine operator	2	2	4	#NULL!	5	5	35000	3	4	Married	8	132	98	128	95	130	96.5	0	164	63	2.6896	23.4236	Ye	3	240	480	Yes	6	45	45	No	0	0	0	No	0	0	0	No	0
M55	1	#NULL!	0	Control group	39	Male	Muslim	2	Driver, mason, carpenter, mechanic, machine operator	2	2	4	#NULL!	2	2	60000	5	6	Married	10	126	83	122	78	124	80.5	2	157	62	2.4649	25.1532	No	0	0	0	No	0	0	0	No	0	0	0	No	0	0	0	No	0
C28	1	#NULL!	0	Control group	39	Male	Janajati	2	Driver, mason, carpenter, mechanic, machine operator	2	2	4	#NULL!	3	3	30000	3	4	Married	15	133	89	127	87	130	88	1	162.5	68	2.64062	25.7515	No	0	0	0	Yes	7	240	660	No	0	0	0	No	0	0	0	No	0
C16	1	#NULL!	0	Control group	40	Male	Brahmin/Chhetri	1	Driver, mason, carpenter, mechanic, machine operator	2	2	4	#NULL!	3	3	40000	4	5	Married	17	110	90	114	87	112	88.5	1	173	63	2.9929	21.0498	No	0	0	0	Yes	4	240	480	No	0	0	0	No	0	0	0	No	0
M45	1	#NULL!	0	Control group	40	Male	Muslim	2	Driver, mason, carpenter, mechanic, machine operator	2	2	4	#NULL!	5	5	30000	3	4	Married	18	108	67	110	71	109	69	3	162.2	56	2.63088	21.2856	No	0	0	0	No	0	0	0	No	0	0	0	No	0	0	0	No	0
C21	1	#NULL!	0	Control group	40	Male	Madhesi	2	Driver, mason, carpenter, mechanic, machine operator	2	2	4	#NULL!	3	3	13000	1	2	Married	10	127	81	126	77	126.5	79	2	168	62	2.8224	21.9671	No	0	0	0	Yes	7	240	690	No	0	0	0	No	0	0	0	No	0
C2	1	#NULL!	0	Control group	40	Male	Brahmin/Chhetri	1	Driver, mason, carpenter, mechanic, machine operator	2	2	4	#NULL!	2	2	15000	2	3	Married	20	106	54	87	57	96.5	55.5	3	158	56	2.4964	22.4323	No	0	0	0	Yes	6	240	480	Yes	6	60	60	No	0	0	0	Yes	7
M58	1	#NULL!	0	Control group	40	Male	Janajati	2	Driver, mason, carpenter, mechanic, machine operator	2	2	4	#NULL!	4	4	10000	1	2	Married	13	143	85	127	79	135	82	1	172	71	2.9584	23.9995	No	0	0	0	Yes	7	10	10	No	0	0	0	No	0	0	0	No	0
M46	1	#NULL!	0	Control group	40	Male	Dalit	2	Driver, mason, carpenter, mechanic, machine operator	2	2	4	#NULL!	4	4	30000	3	4	Married	8	111	77	115	75	113	76	3	164	65	2.6896	24.1672	No	0	0	0	No	0	0	0	No	0	0	0	No	0	0	0	No	0
C6	1	#NULL!	0	Control group	40	Male	Janajati	2	Factory labourer, car cleaner	1	1	3	#NULL!	3	3	25000	3	4	Married	22	132	94	129	91	130.5	92.5	0	155.7	65	2.42425	26.8124	Ye	6	240	600	Yes	7	240	600	No	0	0	0	No	0	0	0	No	0
M51	1	#NULL!	0	Control group	40	Male	Muslim	2	Driver, mason, carpenter, mechanic, machine operator	2	2	4	#NULL!	2	2	300000	5	7	Married	10	121	78	120	81	120.5	79.5	2	160	86	2.56	33.5937	No	0	0	0	Yes	6	45	45	No	0	0	0	No	0	0	0	No	0
C4	1	#NULL!	0	Control group	41	Female	Brahmin/Chhetri	1	Clerk (receptionist), accountant, typist, farm owner, salesman	3	3	5	#NULL!	5	5	50000	5	6	Married	26	88	54	98	68	93	61	3	149.5	48	2.23503	21.4763	No	0	0	0	Yes	7	240	480	Yes	7	20	20	No	0	0	0	No	0
C3	1	#NULL!	0	Control group	41	Male	Madhesi	2	Factory labourer, car cleaner	1	1	3	#NULL!	4	4	20000	2	3	Married	15	149	99	135	93	142	96	0	154	60	2.3716	25.2994	No	0	0	0	Yes	7	240	260	No	0	0	0	No	0	0	0	No	0
M41	1	#NULL!	0	Control group	42	Male	Janajati	2	Factory labourer, car cleaner	1	1	3	#NULL!	2	2	10000	1	2	Married	10	115	83	130	85	122.5	84	2	169.5	59	2.87303	20.5358	No	0	0	0	Yes	5	180	180	No	0	0	0	No	0	0	0	No	0
C15	1	#NULL!	0	Control group	42	Male	Dalit	2	Driver, mason, carpenter, mechanic, machine operator	2	2	4	#NULL!	2	2	20000	2	3	Married	21	137	91	119	86	128	88.5	1	159.5	61	2.54402	23.9778	Ye	6	240	720	No	0	0	0	No	0	0	0	No	0	0	0	No	0
C18	1	#NULL!	0	Control group	42	Male	Janajati	2	Driver, mason, carpenter, mechanic, machine operator	2	2	4	#NULL!	4	4	22000	2	3	Married	15	156	117	146	103	151	110	0	170.1	78	2.8934	26.9579	No	0	0	0	Yes	6	240	600	Yes	6	20	20	No	0	0	0	Yes	4
C19	1	#NULL!	0	Control group	42	Male	Brahmin/Chhetri	1	Directors, Managers, senior administrators	4	5	7	#NULL!	4	4	40000	4	5	Married	20	116	88	123	88	119.5	88	1	166	83	2.7556	30.1205	No	0	0	0	Yes	6	240	600	No	0	0	0	No	0	0	0	No	0
C24	1	#NULL!	0	Control group	42	Male	Brahmin/Chhetri	1	Factory labourer, car cleaner	1	1	3	#NULL!	2	2	15000	2	3	Married	17	124	82	116	82	120	82	2	166.9	84	2.78556	30.1555	Ye	6	90	90	Yes	7	240	600	No	0	0	0	No	0	0	0	No	0
C25	1	#NULL!	0	Control group	42	Male	Janajati	2	Driver, mason, carpenter, mechanic, machine operator	2	2	4	#NULL!	3	3	24000	2	3	Married	23	123	84	125	80	124	82	2	152	70	2.3104	30.2978	Ye	7	240	300	Yes	7	240	720	Yes	7	40	40	No	0	0	0	No	0
C8	1	#NULL!	0	Control group	43	Male	Janajati	2	Driver, mason, carpenter, mechanic, machine operator	2	2	4	#NULL!	2	2	7000	1	2	Married	22	140	106	143	93	141.5	99.5	0	167	71	2.7889	25.4581	Ye	6	240	480	No	0	0	0	No	0	0	0	No	0	0	0	No	0
M50	1	#NULL!	0	Control group	44	Male	Dalit	2	Driver, mason, carpenter, mechanic, machine operator	2	2	4	#NULL!	3	3	15000	2	3	Married	23	147	96	142	98	144.5	97	0	164	70	2.6896	26.0262	No	0	0	0	Yes	4	120	120	No	0	0	0	No	0	0	0	Yes	5
M34	1	#NULL!	0	Control group	45	Male	Muslim	2	Factory labourer, car cleaner	1	1	3	#NULL!	2	2	25000	3	4	Married	20	106	77	105	75	105.5	76	3	159	54	2.5281	21.3599	No	0	0	0	No	0	0	0	No	0	0	0	No	0	0	0	No	0
M38	1	#NULL!	0	Control group	45	Male	Janajati	2	Factory labourer, car cleaner	1	1	3	#NULL!	2	2	20000	2	3	Married	25	127	84	125	82	126	83	2	168.5	65	2.83923	22.8936	No	0	0	0	Yes	7	180	180	No	0	0	0	No	0	0	0	No	0
M61	1	#NULL!	0	Control group	48	Male	Janajati	2	Factory labourer, car cleaner	1	1	3	#NULL!	3	3	40000	4	5	Married	23	157	95	155	96	156	95.5	0	160.5	60	2.57603	23.2917	No	0	0	0	No	0	0	0	No	0	0	0	No	0	0	0	No	0
C27	1	#NULL!	0	Control group	48	Male	Muslim	2	Driver, mason, carpenter, mechanic, machine operator	2	2	4	#NULL!	2	2	25000	3	4	Married	25	106	79	105	80	105.5	79.5	3	171	69	2.9241	23.597	No	0	0	0	Yes	7	240	600	Yes	7	20	20	No	0	0	0	No	0
M36	1	#NULL!	0	Control group	50	Male	Dalit	2	Driver, mason, carpenter, mechanic, machine operator	2	2	4	#NULL!	2	2	50000	5	6	Never Married	#NULL!	133	91	130	90	131.5	90.5	0	161	51	2.5921	19.6752	No	0	0	0	No	0	0	0	No	0	0	0	No	0	0	0	Yes	2
C30	1	#NULL!	0	Control group	50	Male	Janajati	2	Directors, Managers, senior administrators	4	5	7	#NULL!	3	3	40000	4	5	Married	30	168	98	165	97	166.5	97.5	0	152.8	69	2.33478	29.5531	No	0	0	0	Yes	6	240	600	No	0	0	0	No	0	0	0	No	0
C1	1	#NULL!	0	Control group	55	Male	Brahmin/Chhetri	1	Driver, mason, carpenter, mechanic, machine operator	2	2	4	#NULL!	2	2	50000	5	6	Married	33	117	75	118	75	117.5	75	3	165	68	2.7225	24.977	No	0	0	0	Yes	6	240	480	No	0	0	0	No	0	0	0	Yes	7
M53	1	#NULL!	0	Control group	56	Male	Janajati	2	Driver, mason, carpenter, mechanic, machine operator	2	2	4	#NULL!	3	3	30000	3	4	Married	35	142	97	139	100	140.5	98.5	0	162.4	84	2.63738	31.8498	No	0	0	0	No	0	0	0	No	0	0	0	No	0	0	0	No	0
A5	2	#NULL!	1	Intervention group	36	Male	Brahmin/Chhetri	1	Factory labourer, car cleaner	1	1	3	#NULL!	2	2	25000	3	4	Married	4	97	67	93	67	95	67	3	165.5	48	2.73903	17.5245	No	0	0	0	Yes	6	240	480	Yes	7	60	60	No	0	0	0	No	0
B12	2	#NULL!	1	Intervention group	36	Male	Madhesi	2	Directors, Managers, senior administrators	4	5	7	#NULL!	6	6	150000	5	7	Married	8	129	79	133	84	131	81.5	1	176	89	3.0976	28.7319	No	0	0	0	No	0	0	0	No	0	0	0	No	0	0	0	No	0
M25	2	#NULL!	1	Intervention group	37	Male	Brahmin/Chhetri	1	Administrators	4	4	6	#NULL!	6	6	70000	5	6	Married	9	122	80	136	97	129	88.5	1	166	65	2.7556	23.5883	No	0	0	0	No	0	0	0	No	0	0	0	No	0	0	0	No	0
B13	2	#NULL!	1	Intervention group	37	Female	Brahmin/Chhetri	1	Factory labourer, car cleaner	1	1	3	#NULL!	4	4	35000	3	4	Married	17	112	76	110	75	111	75.5	3	161.5	65	2.60823	24.9212	No	0	0	0	Yes	7	240	680	Yes	7	30	30	No	0	0	0	No	0
M32	1	#NULL!	1	Intervention group	38	Male	Brahmin/Chhetri	1	Driver, mason, carpenter, mechanic, machine operator	2	2	4	#NULL!	5	5	25000	3	4	Married	14	100	74	105	73	102.5	73.5	3	170	58	2.89	20.0692	No	0	0	0	No	0	0	0	No	0	0	0	No	0	0	0	No	0
M6	2	#NULL!	1	Intervention group	38	Male	Madhesi	2	Factory labourer, car cleaner	1	1	3	#NULL!	5	5	80000	5	6	Married	15	122	77	122	82	122	79.5	2	164	59	2.6896	21.9363	No	0	0	0	Yes	6	240	240	No	0	0	0	Yes	7	30	30	Yes	7
A13	2	#NULL!	1	Intervention group	38	Male	Brahmin/Chhetri	1	Driver, mason, carpenter, mechanic, machine operator	2	2	4	#NULL!	2	2	45000	4	5	Married	17	125	82	116	81	120.5	81.5	2	164.5	61	2.70602	22.5423	No	0	0	0	Yes	6	240	480	Yes	7	30	30	No	0	0	0	No	0
M10	2	#NULL!	1	Intervention group	38	Male	Brahmin/Chhetri	1	Driver, mason, carpenter, mechanic, machine operator	2	2	4	#NULL!	3	3	19000	2	3	Married	11	137	82	130	84	133.5	83	1	165	68	2.7225	24.977	No	0	0	0	Yes	6	120	120	No	0	0	0	No	0	0	0	Yes	6
M16	2	#NULL!	1	Intervention group	38	Male	Janajati	2	Clerk (receptionist), accountant, typist, farm owner, salesman	3	3	5	#NULL!	4	4	40000	4	5	Married	10	138	94	125	88	131.5	91	0	155	62	2.4025	25.8065	No	0	0	0	Yes	2	60	60	No	0	0	0	No	0	0	0	No	0
M30	2	#NULL!	1	Intervention group	38	Female	Brahmin/Chhetri	1	Factory labourer, car cleaner	1	1	3	#NULL!	4	4	20000	2	3	Married	23	130	80	134	84	132	82	1	152	66	2.3104	28.5665	No	0	0	0	Yes	6	120	120	No	0	0	0	No	0	0	0	No	0
A19	2	#NULL!	1	Intervention group	38	Female	Dalit	2	Factory labourer, car cleaner	1	1	3	#NULL!	2	2	50000	5	6	Married	20	125	77	120	75	122.5	76	2	152.5	72	2.32562	30.9594	Ye	6	180	180	Yes	6	240	300	Yes	7	60	60	No	0	0	0	No	0
M18	2	#NULL!	1	Intervention group	39	Male	Brahmin/Chhetri	1	Driver, mason, carpenter, mechanic, machine operator	2	2	4	#NULL!	4	4	20000	2	3	Married	11	110	77	113	75	111.5	76	3	162.2	52	2.63088	19.7652	No	0	0	0	No	0	0	0	No	0	0	0	No	0	0	0	Yes	6
M12	2	#NULL!	1	Intervention group	40	Male	Janajati	2	Factory labourer, car cleaner	1	1	3	#NULL!	3	3	25000	3	4	Married	18	98	72	103	68	100.5	70	3	166	59	2.7556	21.4109	No	0	0	0	No	0	0	0	No	0	0	0	No	0	0	0	Yes	7
B3	2	#NULL!	1	Intervention group	40	Female	Dalit	2	Factory labourer, car cleaner	1	1	3	#NULL!	3	3	60000	5	6	Married	25	114	76	107	74	110.5	75	3	155	52	2.4025	21.6441	No	0	0	0	Yes	7	240	450	Yes	7	20	20	No	0	0	0	Yes	7
B11	2	#NULL!	1	Intervention group	41	Male	Brahmin/Chhetri	1	Clerk (receptionist), accountant, typist, farm owner, salesman	3	3	5	#NULL!	5	5	70000	5	6	Married	16	110	70	112	70	111	70	3	169	70	2.8561	24.5089	No	0	0	0	No	0	0	0	No	0	0	0	Yes	2	30	30	Yes	7
M7	2	#NULL!	1	Intervention group	41	Male	Janajati	2	Driver, mason, carpenter, mechanic, machine operator	2	2	4	#NULL!	2	2	40000	4	5	Married	20	134	96	133	99	133.5	97.5	0	163.5	74	2.67322	27.6819	No	0	0	0	Yes	3	30	30	No	0	0	0	No	0	0	0	No	0
M14	2	#NULL!	1	Intervention group	42	Male	Brahmin/Chhetri	1	Factory labourer, car cleaner	1	1	3	#NULL!	5	5	19000	2	3	Married	19	109	70	102	66	105.5	68	3	163.5	52	2.67322	19.4522	No	0	0	0	Yes	6	30	30	Yes	7	60	60	No	0	0	0	Yes	7
M21	2	#NULL!	1	Intervention group	42	Male	Brahmin/Chhetri	1	Driver, mason, carpenter, mechanic, machine operator	2	2	4	#NULL!	5	5	23000	2	3	Married	19	113	74	110	73	111.5	73.5	3	148.5	51	2.20523	23.1269	No	0	0	0	No	0	0	0	No	0	0	0	No	0	0	0	Yes	5
B7	3	#NULL!	1	Intervention group	42	Female	Brahmin/Chhetri	1	Domestic servant, peon, watchman	1	1	2	#NULL!	2	2	35000	3	4	Married	26	128	84	123	84	125.5	84	2	154	71	2.3716	29.9376	No	0	0	0	Yes	7	240	420	Yes	7	30	30	No	0	0	0	No	0
A21	2	#NULL!	1	Intervention group	43	Female	Brahmin/Chhetri	1	Factory labourer, car cleaner	1	1	3	#NULL!	2	2	35000	3	4	Married	26	105	70	108	75	106.5	72.5	3	152	50	2.3104	21.6413	Ye	6	120	120	Yes	7	240	360	Yes	7	210	210	No	0	0	0	No	0
B9	3	#NULL!	1	Intervention group	43	Male	Brahmin/Chhetri	1	Clerk (receptionist), accountant, typist, farm owner, salesman	3	3	5	#NULL!	6	6	50000	5	6	Married	28	115	82	117	83	116	82.5	2	179	78	3.2041	24.3438	No	0	0	0	No	0	0	0	No	0	0	0	No	0	0	0	No	0
B1	2	#NULL!	1	Intervention group	44	Female	Janajati	2	Factory labourer, car cleaner	1	1	3	#NULL!	2	2	20000	2	3	Married	25	133	97	139	105	136	101	0	151.5	58	2.29522	25.2699	No	0	0	0	Yes	7	240	430	Yes	7	40	40	No	0	0	0	No	0
A3	2	#NULL!	1	Intervention group	44	Male	Brahmin/Chhetri	1	Directors, Managers, senior administrators	4	5	7	#NULL!	5	5	50000	5	6	Married	16	95	65	100	74	97.5	69.5	3	164	69	2.6896	25.6544	Ye	5	45	45	Yes	7	240	300	Yes	7	210	210	No	0	0	0	No	0
B6	3	#NULL!	1	Intervention group	46	Male	Janajati	2	Driver, mason, carpenter, mechanic, machine operator	2	2	4	#NULL!	3	3	50000	5	6	Married	29	114	77	105	72	109.5	74.5	3	164	66	2.6896	24.539	No	0	0	0	No	0	0	0	Yes	6	20	20	No	0	0	0	Yes	5
A1	1	9806114391	1	Intervention group	46	Male	Brahmin/Chhetri	1	Factory labourer, car cleaner	1	1	3	#NULL!	4	4	25000	4	4	Married	24	146	100	154	104	150	102	0	159.5	70	2.54402	27.5155	Ye	4	240	300	Yes	7	240	360	Yes	7	120	120	No	0	0	0	No	0
B14	2	#NULL!	1	Intervention group	46	Female	Brahmin/Chhetri	1	Factory labourer, car cleaner	1	1	3	#NULL!	2	2	60000	5	6	Married	27	126	75	130	86	128	80.5	2	147.5	63	2.17563	28.9572	No	0	0	0	Yes	7	240	690	No	0	0	0	No	0	0	0	No	0
M24	1	#NULL!	1	Intervention group	47	Male	Brahmin/Chhetri	1	Driver, mason, carpenter, mechanic, machine operator	2	2	4	#NULL!	4	4	25000	3	4	Married	22	102	72	110	72	106	72	3	162	55	2.6244	20.9572	No	0	0	0	No	0	0	0	No	0	0	0	No	0	0	0	Yes	7
M19	2	#NULL!	1	Intervention group	47	Male	Brahmin/Chhetri	1	Factory labourer, car cleaner	1	1	3	#NULL!	3	3	25000	3	4	Married	22	155	90	148	94	151.5	92	0	157.5	70	2.48062	28.2187	No	0	0	0	No	0	0	0	No	0	0	0	No	0	0	0	Yes	5
A7	2	#NULL!	1	Intervention group	47	Male	Janajati	2	Directors, Managers, senior administrators	4	5	7	#NULL!	6	6	86000	5	6	Married	25	123	65	123	65	123	65	2	158	89	2.4964	35.6513	No	0	0	0	No	0	0	0	Yes	7	120	120	No	0	0	0	No	0
B2	2	#NULL!	1	Intervention group	48	Female	Janajati	2	Factory labourer, car cleaner	1	1	3	#NULL!	2	2	18000	2	3	Married	27	119	80	119	77	119	78.5	3	152	52	2.3104	22.5069	No	0	0	0	Yes	7	240	430	Yes	7	30	30	No	0	0	0	No	0
A2	2	#NULL!	1	Intervention group	48	Male	Brahmin/Chhetri	1	Administrators	4	4	6	#NULL!	4	4	30000	3	4	Married	24	130	89	124	83	127	86	1	166.5	66	2.77223	23.8076	No	0	0	0	No	0	0	0	Yes	7	60	60	No	0	0	0	No	0
M33	1	#NULL!	1	Intervention group	48	Male	Janajati	2	Clerk (receptionist), accountant, typist, farm owner, salesman	3	3	5	#NULL!	4	4	30000	3	4	Married	25	130	99	136	104	133	101.5	0	171	78	2.9241	26.6749	No	0	0	0	Yes	1	180	180	No	0	0	0	No	0	0	0	No	0
A16	2	#NULL!	1	Intervention group	48	Male	Janajati	2	Clerk (receptionist), accountant, typist, farm owner, salesman	3	3	5	#NULL!	6	6	100000	5	7	Married	26	122	78	111	77	116.5	77.5	3	167.5	78	2.80563	27.8013	No	0	0	0	No	0	0	0	Yes	7	90	90	No	0	0	0	No	0
A10	2	#NULL!	1	Intervention group	49	Male	Brahmin/Chhetri	1	Driver, mason, carpenter, mechanic, machine operator	2	2	4	#NULL!	4	4	25000	3	4	Married	31	101	74	102	71	101.5	72.5	3	159	49	2.5281	19.3821	Ye	7	240	240	Yes	7	120	120	No	0	0	0	No	0	0	0	No	0
M20	2	#NULL!	1	Intervention group	49	Female	Janajati	2	Factory labourer, car cleaner	1	1	3	#NULL!	2	2	20000	2	3	Married	23	130	67	128	62	129	64.5	2	149.5	52	2.23503	23.266	No	0	0	0	Yes	2	180	180	No	0	0	0	No	0	0	0	No	0
M27	2	#NULL!	1	Intervention group	49	Female	Janajati	2	Driver, mason, carpenter, mechanic, machine operator	2	2	4	#NULL!	2	2	20000	2	3	Married	20	99	57	103	60	101	58.5	3	156.5	73	2.44922	29.8053	No	0	0	0	Yes	6	90	90	No	0	0	0	No	0	0	0	No	0
A15	2	#NULL!	1	Intervention group	50	Male	Janajati	2	Driver, mason, carpenter, mechanic, machine operator	2	2	4	#NULL!	2	2	50000	5	6	Married	28	119	83	125	85	122	84	2	163.5	50	2.67322	18.704	No	0	0	0	Yes	6	480	480	No	0	0	0	No	0	0	0	No	0
M13	2	#NULL!	1	Intervention group	50	Male	Brahmin/Chhetri	1	Factory labourer, car cleaner	1	1	3	#NULL!	3	3	20000	2	3	Married	20	122	92	134	86	128	89	1	164	52	2.6896	19.3337	No	0	0	0	No	0	0	0	No	0	0	0	No	0	0	0	Yes	7
A14	2	#NULL!	1	Intervention group	50	Male	Janajati	2	Driver, mason, carpenter, mechanic, machine operator	2	2	4	#NULL!	2	2	22000	2	3	Married	21	118	86	127	85	122.5	85.5	1	159.5	54	2.54402	21.2262	Ye	2	240	240	Yes	6	240	300	No	0	0	0	No	0	0	0	No	0
A18	2	#NULL!	1	Intervention group	50	Male	Brahmin/Chhetri	1	Administrators	4	4	6	#NULL!	4	4	50000	5	6	Married	30	130	79	122	80	126	79.5	2	157.1	55	2.46804	22.2849	No	0	0	0	Yes	7	240	540	No	0	0	0	No	0	0	0	No	0
A17	2	#NULL!	1	Intervention group	50	Female	Brahmin/Chhetri	1	Factory labourer, car cleaner	1	1	3	#NULL!	2	2	150000	5	7	Married	27	109	77	105	67	107	72	3	152.5	63	2.32562	27.0895	No	0	0	0	Yes	6	240	480	No	0	0	0	No	0	0	0	No	0
M23	3	#NULL!	1	Intervention group	50	Male	Janajati	2	Domestic servant, peon, watchman	1	1	2	#NULL!	4	4	50000	5	6	Married	23	136	84	155	87	145.5	85.5	0	169	79	2.8561	27.6601	No	0	0	0	No	0	0	0	No	0	0	0	No	0	0	0	No	0
M3	2	#NULL!	1	Intervention group	50	Male	Janajati	2	Domestic servant, peon, watchman	1	1	2	#NULL!	4	4	240000	5	7	Married	25	150	103	140	99	145	101	0	156	69	2.4336	28.3531	No	0	0	0	No	0	0	0	No	0	0	0	No	0	0	0	Yes	6
B5	2	#NULL!	1	Intervention group	50	Male	Janajati	2	Clerk (receptionist), accountant, typist, farm owner, salesman	3	3	5	#NULL!	4	4	30000	3	4	Married	22	173	113	169	111	171	112	0	160.9	82	2.58888	31.6739	No	0	0	0	Yes	7	240	390	Yes	7	20	20	No	0	0	0	Yes	7
A12	2	#NULL!	1	Intervention group	51	Male	Janajati	2	Driver, mason, carpenter, mechanic, machine operator	2	2	4	#NULL!	2	2	20000	2	3	Married	28	110	80	110	80	110	80	2	150.5	42	2.26502	18.5428	Ye	6	120	120	Yes	6	240	240	Yes	7	60	60	No	0	0	0	No	0
A22	1	#NULL!	1	Intervention group	51	Male	Brahmin/Chhetri	1	Driver, mason, carpenter, mechanic, machine operator	2	2	4	#NULL!	2	2	30000	3	4	Married	30	110	75	110	78	110	76.5	3	147	54	2.1609	24.9896	Ye	6	240	240	Yes	7	240	300	Yes	7	25	25	No	0	0	0	Yes	7
M29	2	#NULL!	1	Intervention group	51	Female	Brahmin/Chhetri	1	Factory labourer, car cleaner	1	1	3	#NULL!	2	2	20000	2	3	Married	30	155	78	150	82	152.5	80	0	148.5	60	2.20523	27.2081	No	0	0	0	No	0	0	0	No	0	0	0	No	0	0	0	No	0
B8	3	#NULL!	1	Intervention group	51	Male	Madhesi	2	Driver, mason, carpenter, mechanic, machine operator	2	2	4	#NULL!	5	5	80000	5	6	Married	27	130	77	123	77	126.5	77	2	164	78	2.6896	29.0006	No	0	0	0	Yes	7	120	120	Yes	7	30	30	No	0	0	0	Yes	6
M15	2	#NULL!	1	Intervention group	52	Male	Brahmin/Chhetri	1	Driver, mason, carpenter, mechanic, machine operator	2	2	4	#NULL!	2	2	20000	2	3	Married	40	149	102	141	100	145	101	0	153.5	50	2.35622	21.2204	No	0	0	0	No	0	0	0	Yes	7	60	60	No	0	0	0	Yes	7
M31	2	#NULL!	1	Intervention group	52	Female	Janajati	2	Factory labourer, car cleaner	1	1	3	#NULL!	2	2	20000	2	3	Separated	#NULL!	123	74	118	74	120.5	74	2	150	52	2.25	23.1111	No	0	0	0	Yes	6	180	180	No	0	0	0	No	0	0	0	No	0
A11	2	#NULL!	1	Intervention group	53	Male	Brahmin/Chhetri	1	Driver, mason, carpenter, mechanic, machine operator	2	2	4	#NULL!	4	4	20000	2	3	Married	31	153	99	139	89	146	94	0	167	67	2.7889	24.0238	Ye	6	240	240	Yes	7	120	120	Yes	7	60	60	No	0	0	0	No	0
M26	2	#NULL!	1	Intervention group	53	Male	Brahmin/Chhetri	1	Clerk (receptionist), accountant, typist, farm owner, salesman	3	3	5	#NULL!	5	5	700000	5	7	Married	30	155	97	155	96	155	96.5	0	167.5	88	2.80563	31.3656	No	0	0	0	No	0	0	0	No	0	0	0	No	0	0	0	Yes	4
B10	1	#NULL!	1	Intervention group	54	Male	Brahmin/Chhetri	1	Factory labourer, car cleaner	1	1	3	#NULL!	2	2	28000	3	4	Married	33	107	71	106	72	106.5	71.5	3	165.5	69	2.73903	25.1914	No	0	0	0	Yes	6	240	450	No	0	0	0	No	0	0	0	Yes	7
M4	2	#NULL!	1	Intervention group	54	Male	Brahmin/Chhetri	1	Administrators	4	4	6	#NULL!	7	6	60000	5	6	Married	24	130	76	120	70	125	73	2	162	83	2.6244	31.6263	No	0	0	0	No	0	0	0	No	0	0	0	Yes	7	45	45	Yes	7
A20	2	#NULL!	1	Intervention group	55	Male	Brahmin/Chhetri	1	Administrators	4	4	6	#NULL!	5	5	28000	3	4	Married	27	98	60	94	60	96	60	3	165	65	2.7225	23.8751	No	0	0	0	Yes	6	240	300	Yes	6	180	180	No	0	0	0	No	0
M17	2	9808313696	1	Intervention group	56	Male	Brahmin/Chhetri	1	Factory labourer, car cleaner	1	1	3	#NULL!	2	2	19000	2	3	Married	30	147	107	149	107	148	107	0	158.5	50	2.51222	19.9027	No	0	0	0	No	0	0	0	No	0	0	0	No	0	0	0	Yes	7
M1	2	#NULL!	1	Intervention group	56	Female	Janajati	2	Factory labourer, car cleaner	1	1	3	#NULL!	2	2	30000	3	4	Married	20	123	83	128	85	125.5	84	2	162	56	2.6244	21.3382	No	0	0	0	Yes	6	180	180	No	0	0	0	No	0	0	0	No	0
M22	3	#NULL!	1	Intervention group	56	Male	Brahmin/Chhetri	1	Clerk (receptionist), accountant, typist, farm owner, salesman	3	3	5	#NULL!	2	2	55000	5	6	Married	30	106	69	119	64	112.5	66.5	3	158.2	59	2.50272	23.5743	No	0	0	0	No	0	0	0	No	0	0	0	No	0	0	0	Yes	4
A4	2	#NULL!	1	Intervention group	56	Female	Janajati	2	Factory labourer, car cleaner	1	1	3	#NULL!	2	2	40000	4	5	Married	20	142	93	126	90	134	91.5	0	156.5	59	2.44922	24.0893	No	0	0	0	Yes	7	240	240	Yes	7	45	45	No	0	0	0	No	0
M9	2	9806645266	1	Intervention group	56	Male	Brahmin/Chhetri	1	Driver, mason, carpenter, mechanic, machine operator	2	2	4	#NULL!	3	3	25000	3	4	Married	35	126	78	108	64	117	71	3	162.5	67	2.64062	25.3728	No	0	0	0	No	0	0	0	No	0	0	0	No	0	0	0	No	0
A8	2	9817208668	1	Intervention group	56	Male	Janajati	2	Factory labourer, car cleaner	1	1	3	#NULL!	4	4	30000	3	4	Married	27	123	106	129	87	126	96.5	0	159	70	2.5281	27.6888	Ye	2	20	20	Yes	7	240	300	No	0	0	0	No	0	0	0	Yes	3
M11	2	#NULL!	1	Intervention group	58	Male	Brahmin/Chhetri	1	Factory labourer, car cleaner	1	1	3	#NULL!	2	2	20000	2	3	Married	29	176	133	179	132	177.5	132.5	0	166.5	61	2.77223	22.004	No	0	0	0	Yes	6	120	120	Yes	7	200	200	No	0	0	0	Yes	7
M8	2	#NULL!	1	Intervention group	58	Male	Brahmin/Chhetri	1	Factory labourer, car cleaner	1	1	3	#NULL!	3	3	55000	5	6	Married	34	106	77	109	71	107.5	74	3	175.5	71	3.08002	23.0518	No	0	0	0	Yes	6	180	180	No	0	0	0	No	0	0	0	No	0
M28	2	#NULL!	1	Intervention group	58	Female	Janajati	2	Driver, mason, carpenter, mechanic, machine operator	2	2	4	#NULL!	2	2	22000	2	3	Divorced	#NULL!	140	69	134	65	137	67	1	151	66	2.2801	28.9461	No	0	0	0	No	0	0	0	No	0	0	0	No	0	0	0	No	0
A9	2	#NULL!	1	Intervention group	60	Male	Brahmin/Chhetri	1	Factory labourer, car cleaner	1	1	3	#NULL!	2	2	18000	2	3	Married	24	90	60	100	80	95	70	3	160	53	2.56	20.7031	No	0	0	0	Yes	6	240	480	Yes	7	180	180	No	0	0	0	No	0
B15	1	#NULL!	1	Intervention group	64	Male	Brahmin/Chhetri	1	Directors, Managers, senior administrators	4	5	7	#NULL!	4	4	150000	5	7	Married	50	104	66	110	70	107	68	3	156	50	2.4336	20.5457	No	0	0	0	Yes	7	240	300	Yes	7	30	30	No	0	0	0	Yes	0
B16	1	#NULL!	1	Intervention group	68	Male	Janajati	2	Domestic servant, peon, watchman	1	1	2	#NULL!	2	2	30000	3	4	Married	26	132	88	140	89	136	88.5	1	151	62	2.2801	27.1918	No	0	0	0	Yes	7	180	180	Yes	7	25	25	No	0	0	0	No	0
[truncated: 56 more columns]
